# Supplementary material for: Cardioluminescence in Transgenic Zebrafish Larvae: A Calcium Imaging Tool to Study Drug Effects and Pathological Modeling
Source: Biomedicines. 2021 Sep 22;9(10):1294. doi: 10.3390/biomedicines9101294 (PMC8533351; doi:10.3390/biomedicines9101294)
Supplement: Supplementary file 1 [file biomedicines-09-01294-s001.zip]

Archive with 1 entries (1 files):
- biomedicines-1340119-supplementary.pdf
